# Supplementary material for: BRD7 expression and c-Myc activation forms a double-negative feedback loop that controls the cell proliferation and tumor growth of nasopharyngeal carcinoma by targeting oncogenic miR-141
Source: J Exp Clin Cancer Res. 2018 Mar 20;37:64. doi: 10.1186/s13046-018-0734-2 (PMC5859396; doi:10.1186/s13046-018-0734-2)
Supplement: Supplementary file 4 — Table S3. Protein-Protein Interaction predictions for BRD7. (XLS 49 kb) [file 13046_2018_734_MOESM4_ESM.xls]

## Sheet: PPI predictions for BRD7
Table S3. Protein-Protein Interaction predictions for BRD7
Query ID	Predicted Partner Symbol	Predicted Partner UniProt	Total Score
BRD7	BRCA1	P38398	0.8391
BRD7	E2F1	Q01094	0.8354
BRD7	PRMT2	P55345	0.8302
BRD7	EP300	Q09472	0.803
BRD7	MYC	P01106	0.803
BRD7	IRF1	P10914	0.7868
BRD7	SMARCA4	P51532	0.7788
BRD7	HIST4H4	P62805	0.7738
BRD7	PIK3R1	P27986	0.7594
BRD7	PTPN13	Q12923	0.7569
BRD7	CREBBP	Q92793	0.7552
BRD7	DVL1	O14640	0.7532
BRD7	PIK3R2	O00459	0.7528
BRD7	USF2	Q15853	0.7123
BRD7	NASP	P49321	0.7033
BRD7	PIAS4	Q8N2W9	0.6901
BRD7	TP53BP1	Q12888	0.684
BRD7	E2F2	Q14209	0.6656
BRD7	MLL	Q03164	0.6625
BRD7	HIST1H3J	P68431	0.657
BRD7	TOPBP1	Q92547	0.6464
BRD7	NCOA2	Q15596	0.6432
BRD7	NCOA3	Q9Y6Q9	0.6277
BRD7	PHF8	Q9UPP1	0.6213
BRD7	MDC1	Q14676	0.6211
BRD7	RBL1	P28749	0.6209
BRD7	CCNE1	P24864	0.6076
BRD7	CBX1	P83916	0.6065
BRD7	CBX5	P45973	0.6025
BRD7	SP1	P08047	0.598
BRD7	RB1	P06400	0.5933
BRD7	NMI	Q13287	0.584
BRD7	RBL2	Q08999	0.582
BRD7	MDM2	Q00987	0.5781
BRD7	PRKAB1	Q9Y478	0.5722
BRD7	KAT2A	Q92830	0.5691
BRD7	TAF7	Q15545	0.5675
BRD7	CBX3	Q13185	0.5601
BRD7	CTBP1	Q13363	0.5543
BRD7	IRF2BP1	Q8IU81	0.547
BRD7	PRPF40A	O75400	0.5432
BRD7	NUFIP1	Q9UHK0	0.5389
BRD7	KDM4A	O75164	0.5332
BRD7	IRF2BP2	Q7Z5L9	0.5317
BRD7	TRRAP	Q9Y4A5	0.5286
BRD7	TAF1L	Q8IZX4	0.527
BRD7	IFNB1	P01574	0.5235
BRD7	IRF2	P14316	0.5196
BRD7	ING4	Q9UNL4	0.5194
BRD7	CDYL	Q9Y232	0.5158
BRD7	CCNA1	P78396	0.5149
BRD7	SETDB1	Q15047	0.5135
BRD7	ASF1A	Q9Y294	0.5094
BRD7	UIMC1	Q96RL1	0.5089
BRD7	LMO4	P61968	0.5088
BRD7	ASF1B	Q9NVP2	0.5068
BRD7	CSTF1	Q05048	0.5068
BRD7	ATG12	O94817	0.5043
BRD7	FAM175A	Q6UWZ7	0.5031
BRD7	NXF1	Q9UBU9	0.4993
BRD7	TP53	P04637	0.4882
BRD7	SMYD2	Q9NRG4	0.4879
BRD7	ATR	Q13535	0.4867
BRD7	PPIE (PPIase E)	Q9UNP9	0.4855
BRD7	TAP1	Q03518	0.4748
BRD7	CHAF1B	Q13112	0.4746
BRD7	FANCD2	Q9BXW9	0.4745
BRD7	CIITA	P33076	0.4744
BRD7	PHF20	Q9BVI0	0.4726
BRD7	PHF20L1	A8MW92	0.4723
BRD7	RBBP7	Q16576	0.4719
BRD7	RBBP4	Q09028	0.4704
BRD7	RAD50	Q92878	0.4676
BRD7	BAP1	Q92560	0.4642
BRD7	ZNF350	Q9GZX5	0.4592
BRD7	CSNK2B	P67870	0.4549
BRD7	ATF1	P18846	0.4514
BRD7	CHAF1A	Q13111	0.4506
BRD7	L3MBTL1	Q9Y468	0.4477
BRD7	JUNB (Transcription factor jun-B)	P17275	0.4468
BRD7	BRAP	Q7Z569	0.4458
BRD7	PIAS1	O75925	0.4427
BRD7	RPL31	P62899	0.4359
BRD7	KPNA2	P52292	0.4357
BRD7	BRD4	O60885	0.4338
BRD7	FHL2	Q14192	0.4335
BRD7	MSH6	P52701	0.4308
BRD7	ESR1	P03372	0.4261
BRD7	MED17	Q9NVC6	0.4241
BRD7	BRE	Q9NXR7	0.4238
BRD7	PRMT5	O14744	0.4228
BRD7	CCNB1	P14635	0.4228
BRD7	KAT2B	Q92831	0.4224
BRD7	E2F4	Q16254	0.4112
BRD7	CLSPN	Q9HAW4	0.4111
BRD7	MED1	Q15648	0.4106
BRD7	MSH2	P43246	0.4099
BRD7	BRIP1	Q9BX63	0.4096
BRD7	BACH1	O14867	0.4065
BRD7	CSTF2	P33240	0.4043
BRD7	TUBG1	P23258	0.4009
BRD7	MLH1	P40692	0.4009
BRD7	SETD7	Q8WTS6	0.4003
BRD7	H2AFX	P16104	0.3979
BRD7	PPP1CC (PP-1G)	P36873	0.3978
BRD7	UBA1	P22314	0.3934
BRD7	ACACA	Q13085	0.3925
BRD7	WDR5	P61964	0.3904
BRD7	SUV39H1	O43463	0.3884
BRD7	AIRE	O43918	0.3882
BRD7	CTCF	P49711	0.3876
BRD7	PPP1CB (PPP1CD)	P62140	0.387
BRD7	RFC1	P35251	0.3862
BRD7	DNMT3A	Q9Y6K1	0.3852
BRD7	MED24	O75448	0.3842
BRD7	RNF8	O76064	0.3807
BRD7	TAF1	P21675	0.3754
BRD7	SUMO1	P63165	0.3748
BRD7	CCNA2	P20248	0.3744
BRD7	NBN	O60934	0.3718
BRD7	NOL8	Q76FK4	0.3654
BRD7	TOP2A (DNA topoisomerase 2-alpha)	P11388	0.3646
BRD7	BRCC3	P46736	0.3608
BRD7	MRE11A	P49959	0.3607
BRD7	DHX9	Q08211	0.3595
BRD7	COBRA1	Q8WX92	0.3541
BRD7	MNT	Q99583	0.3531
BRD7	POLR2A (RNA polymerase II subunit B1)	P24928	0.3504
BRD7	UBE2D3	P61077	0.3456
BRD7	TCF4	P15884	0.3454
BRD7	KAT5	Q92993	0.3436
BRD7	PSMG2	Q969U7	0.3425
BRD7	CREB1	P16220	0.3423
BRD7	BRCA2	P51587	0.342
BRD7	JUND	P17535	0.3401
BRD7	CHEK1	O14757	0.339
BRD7	UBE2I	P63279	0.335
BRD7	FANCA	O15360	0.3335
BRD7	PPP1CA (PP-1A)	P62136	0.3334
BRD7	PBRM1	Q86U86	0.3334
BRD7	XIAP	P98170	0.3327
BRD7	BRDT	Q58F21	0.3312
BRD7	ABL1	P00519	0.3294
BRD7	BRD2	P25440	0.3292
BRD7	MDM4	O15151	0.3287
BRD7	RAD51	Q06609	0.3279
BRD7	CHEK2	O96017	0.3272
BRD7	BRD9	Q9H8M2	0.3261
BRD7	ATM	Q13315	0.3249
BRD7	STAT1	P42224	0.3226
BRD7	JUN	P05412	0.322
BRD7	EID1	Q9Y6B2	0.3217
BRD7	TRIM24	O15164	0.3216
BRD7	AKT1	P31749	0.3194
BRD7	UBE2D1	P51668	0.3193
BRD7	VPS35	Q96QK1	0.3193
BRD7	AURKAIP1	Q9NWT8	0.3187
BRD7	CDK2	P24941	0.3186
BRD7	RFWD3	Q6PCD5	0.3184
BRD7	TAL1	P17542	0.3177
BRD7	AKTIP	Q9H8T0	0.3166
BRD7	TAF6	P49848	0.3132
BRD7	SMAD3	P84022	0.3131
BRD7	TAF9 (Transcription initiation factor TFIID subunit 9)	Q16594	0.3131
BRD7	DCUN1D3	Q8IWE4	0.3124
BRD7	SMARCB1	Q12824	0.3109
BRD7	NFATC3	Q12968	0.3107
BRD7	BRWD1	Q9NSI6	0.3102
BRD7	OGFOD1	Q8N543	0.3054
BRD7	TAF4	O00268	0.3038
BRD7	TBP	P20226	0.3029
BRD7	YY1	P25490	0.3026
BRD7	BRD3	Q15059	0.3021
BRD7	SIN3A	Q96ST3	0.297
BRD7	RYBP	Q8N488	0.2956
BRD7	SMARCA2	P51531	0.2946
BRD7	SET	Q01105	0.2935
BRD7	HIRA	P54198	0.2934
BRD7	BRWD3	Q6RI45	0.2928
BRD7	SAP18	O00422	0.2911
BRD7	GATA3	P23771	0.2901
BRD7	HDAC10	Q969S8	0.2893
BRD7	NCAPG2	Q86XI2	0.2885
BRD7	TOX3	O15405	0.2861
BRD7	KAT8	Q9H7Z6	0.2854
BRD7	CDK4	P11802	0.2819
BRD7	SMARCD2	Q92925	0.2807
BRD7	ERF	P50548	0.2804
BRD7	NCOR1	O75376	0.28
BRD7	FEV	Q99581	0.2773
BRD7	HDAC11	Q96DB2	0.2769
BRD7	SAP30	O75446	0.2768
BRD7	HDAC4	P56524	0.2765
BRD7	ZEB1	P37275	0.2744
BRD7	DBF4	Q9UBU7	0.274
BRD7	PRDM5	Q9NQX1	0.2717
BRD7	E2F6	O75461	0.2717
BRD7	GRB2	P62993	0.2714
BRD7	HINFP	Q9BQA5	0.2709
BRD7	AEBP2	Q6ZN18	0.2686
BRD7	PIAS2	O75928	0.2686
BRD7	MCPH1	Q8NEM0	0.2684
BRD7	SMYD1	Q8NB12	0.2663
BRD7	BPTF	Q12830	0.2662
BRD7	HIST1H4G	Q99525	0.2647
BRD7	TRIM28	Q13263	0.2646
BRD7	NCOA6	Q14686	0.2642
BRD7	HR	O43593	0.2642
BRD7	ID3	Q02535	0.2637
BRD7	ETS2	P15036	0.2604
BRD7	DNAJC2	Q99543	0.2597
BRD7	MORF4L1	Q9UBU8	0.2596
BRD7	HDAC9	Q9UKV0	0.2592
BRD7	TP63 (p63)	Q9H3D4	0.2591
BRD7	TP73	O15350	0.2584
BRD7	HDAC3	O15379	0.2551
BRD7	GADD45A	P24522	0.2551
BRD7	TCF3	P15923	0.2545
BRD7	KLF12	Q9Y4X4	0.2532
BRD7	YAF2	Q8IY57	0.2527
BRD7	BATF3	Q9NR55	0.2525
BRD7	SMARCC1	Q92922	0.2516
